# Supplementary material for: HBV Envelope Protein-Bearing Vesicles Show Preferential Uptake in Hepatocyte-Derived Cells
Source: Int J Mol Sci. 2026 May 13;27(10):4331. doi: 10.3390/ijms27104331 (PMC13207099; doi:10.3390/ijms27104331)
Supplement: Supplementary file 1 [file ijms-27-04331-s001.zip]

Archive with 1 entries (1 files):
- ijms-4079703-supplementary.pdf
